# Supplementary material for: Neurobiological insights into the effects of ultra-processed food on lipid metabolism and associated mental health conditions: a scoping review
Source: Front Nutr. 2026 Jan 21;12:1754492. doi: 10.3389/fnut.2025.1754492 (PMC12871063; doi:10.3389/fnut.2025.1754492)
Supplement: Supplementary file 1 [file Table_1.xlsx]

## Sheet: Sheet1
Mental Disorder	Lipid Subtypes Implicated	Mechanisms	Key Findings	Potential Therapeutic interventions/Implications	Author
Depression	-	- Women more affected by UPF, potentially due to different hormonal and metabolic profiles, as well as different microbiota composition which could impact the gut-brain axis	- UPF significantly associated with cross-sectional increased risk of depression in both males and females aged 18-34 years. Women OR 1.21 [1.15-1.27]**, men OR 1.21 [1.07-1.18]*. Risk was increased in older women aged 35-54 years OR 1.3 [1.20-1.42]** and over 55 years OR 1.41. Significant association was not found in older men. - Higher adherence to a healthy dietary pattern was associated with …	- Higher adherence to the Mediterranean diet shown to reduce risk of depression - Suggestion for depression treatment guidelines to be informed by age and sex, with greater focus on nutrition in women	Achour, Yannis
Depression	-	-	- Women with high level of adherence to a healthy diet (Brazilian food guide golden rule) had significantly reduced risk of depression aOR 0.69**. Hence UPF consumption associated with increased risk of depression, minimally processed foods were protective.	- Recommends adhering to healthy diet guidelines, e.g. golden rule of Food Guide for Brazilian Population	Almeida, A. L. S.
Depression	Saturated fatty acids Trans-fatty acids Monounsaturated fatty acids Polyunsaturated fatty acids Omega-3 fatty acids Omega-6 fatty acids Cholesterol	- UPF consumed commonly contains sugar, sodium, saturated and trans-fatty acids, with reduced intake of whole foods. These have pro-inflammatory properties. - Food processing agents such as additives, emulsifiers and preservatives - e.g. titanium dioxide shown to induce inflammation and oxidative stress, emulsifier carboxymethylcellulose and polysorbate-80 disrupts microbiota inducing inflammation	- High UPF intake (33% of daily intake) significantly increased likelihood of recurrent depressive symptoms - Benefits of 'healthy diet' such as Mediterranean diet are attenuated if there is also significant UPF intake	-	Arshad, H.
Eating disorders	- Omega-6 Polyunsaturated fatty acids - Trans fats	- Insulin resistance & hyperinsulinemia → ↑ hunger, cravings, fat accumulation. - High omega-6/omega-3 ratio → inflammation, microbiome toxicity → linked to depression & eating disorders. - Additives: propionate → insulin resistance/hyperinsulinemia; transglutaminase emulsifier → intestinal damage & inflammation. - Artificial sweeteners → glucose intolerance & disrupted satiety signaling. - Sugar…	- over the last 50 years food habits changed significantly: advanced food science techniques --> invention of cheap, palatable and stable products -> high content of additives such as high-fructose corn syrup -> contributing to epidemic of NCDs - UPF strongly linked with development and maintenance of EDs, forming 60-80% of patients' diets, and almost 100% of binge eating foods	- integration of dietary interventions is needed as part of standard ED treatment – Low-carbohydrate, high-fat diets show promise for improving satiety, reducing cravings, stabilizing glucose, and helping BED/BN – Use of continuous glucose monitoring (CGM) for personalized diet planning	Ayton, A.
Eating disorders	-	- ghrelin, fasting glucose and insulin levels increased whilst peptide tyrosine (appetite-suppressing) hormone decreased on UPF diet - UPF alters neurobiological reward pathways in eating behaviours. Normally the striatum estimates the calorie content of food, sweeteners/sugars/fats in UPFs disrupt brain's ability to accurately predict energy intake --> overconsumption	- UPF made up a significant portion of diet for individuals with eating disorders and caused significant overconsumption when compared against minimally processed diet - AN associated with insulin sensitivity, BN and BED with insulin resistance - binge-eating episodes significantly associated with UPF (100% of episodes involved UPFs)	- Personalised nutritional approach for patients with eating disorders, adapted to individual metabolic responses - Continuous glucose monitoring can show patients immediate feedback from food intake, and help facilitate rapid behavioural change. Also for remote monitoring.	Ayton, A.
Depression, Anxiety	-	- reverse causation: depressed individuals may have greater sweet cravings - SSBs -> cardiometabolic dysregulation, metabolic syndrome -> risk factors for mental illness - SSBs induce chronic inflammation -> depression and anxiety	- SSBs associated with increased risk of depression in men - artificial sweetened beverages associated with depression in women - artificial juice linked to higher anxiety in men	- encourage recommendations and policies to reduce consumption of soft drinks/SSBs as a preventive strategy against mental comorbidities	Bahrami, G.
Depression, Anxiety	-	- poor nutritional quality and displacement of nutrient-rich foods - use of additives and contaminants from processing	- signficant but low certainty evidence for UPF -> depression and anxiety	- Dietary guidelines and public health policies to limit UPF consumption, emphasize the need for clearer classification systems (beyond NOVA)	Barbaresko, J.
ADHD	-	- prenatal programming: idea that nutritional exposures during critical fetal development stages can have lasting consequences, through epigenetic modifications (cites study that found diet affects methylation of IGF-2 potentially contributing to ADHD)	- maternal consumption of UPF associated with minor increase (3%) in ADHD symptom score upon follow-up at age 8, and no significant change in diagnosis risk. - however inverse relationship was robust, higher diet quality -> lower ADHD symptom score and reduced risk of ADHD diagnosis	- improving maternal diet quality during pregnancy as a public health strategy to reduce ADHD risk	Borge, T.C.
Depression	- Saturated fatty acids - Omega-3 Polyunsaturated fatty acids - Monounsaturated fatty acids	- Saturated fatty acids → ↑ IL-6 secretion → inflammation; positively associated with CRP, IL-6, sVCAM, sICAM. - Omega-3 fatty acids → inhibit inflammatory response. - High sodium → ↑ TNF-α. - Vitamins A, C, E, β-carotene (often low in UPFs) → ↓ CRP & IL-6. - UPFs lack antioxidants, folate, and fibre → reduced anti-inflammatory effects & impaired gut microbiota → dysregulated cytokine production.	- chronic low-grade inflammation—characterized by elevated levels of biomarkers such as C-reactive protein (CRP), interleukin-6 (IL-6), and tumor necrosis factor-alpha (TNF-α)—is a recognized risk factor for several neuropsychiatric disorders including depression and ADHD - Western dietary patterns higher in UPFs associated with high levels of inflammatory biomarkers - Study from Oddy et al 2018 …	- Emphasizes the potential of healthful dietary patterns (e.g., Mediterranean, DASH, low-GI diets) to reduce inflammation	Bujtor, M.
Food addiction, Eating disorder	-	-	UPF are highly palatable from the taste enhancer ingredients		Calcaterra, Valeria
Depression, Anxiety	-	- poor nutritional quality (low fiber, vitamins; high sugar, salt, fats) - harmful additives (e.g., artificial sweeteners, emulsifiers) - industrial by-products (e.g. (furans, heterocyclic amines, acrolein, acrylamide, and advanced glycation end products) - packaging contact material (bisphenols and phthalates) - potentially can interfere with cell signalling pathways involved in glucose homeosta…	- higher UPF intake -> increased risk of common mental disorders (broadly defined as a CIS-R score of >12 which covers general psychiatric conditions e.g. anxiety, depression, increased risk of depressive episodes, increased risk of anxiety disorders - different subgroups of UPFs had differing effects: sweet snacks, ready-to-eat/heat-mixed dishes, and sweetened beverages increased risk -> CMDs, h…	- supports public health recommendations to avoid overall UPF intake rather than targeting specific subgroups. - Reinforces dietary guidelines promoting minimally processed foods. - advocate for clinical counseling and population-level nutritional guidance focused on reducing UPF consumption to prevent both cardiometabolic and mental health disorders	Canhada, S.L.
Depression	- lipoproteins	- high intake of fats, calories, sugar, salt combined with low micronutrients and fibre -> development of NCDs - processing such as heat treatment, food additives and packaging can generate carcinogenicity and genotoxicity - changes in lipoprotein profiles	- Two cohort studies found a consistent positive association between high UPF consumption and increased risk of depression. - highest quartile of UPF intake was significantly associated with greater incidence of depressive symptoms, including after confounder adjustment	- Reduce UPF consumption and promote minimally processed foods (e.g., fruits, vegetables, whole grains). - Food taxation and marketing regulation to limit UPF exposure. - Dietary guidelines should reflect the risks of UPFs and encourage whole-food-based diets. - Public health campaigns to raise awareness of UPF-related risks.	Chen, X.
Depression	-	- SSBs contain high fructose, which may increase corticosterone levels and dysregulate the hypothalamic–pituitary–adrenal (HPA) axis - SSBs may increase secretion of proinflammatory cytokines (e.g. interleukin-6, TNF-α), contributing to depression - Artificial sweeteners (e.g. aspartame, sucralose) may cause glucose intolerance via intestinal dysbiosis - Conversely, natural juices contain various…	- higher consumption of sugar sweetened beverages -> 26% increase in risk of depression even after adjustment - artificially sweetened beverages also showed increased risk of developing depression, >2 units/day -> 40% increased risk - Moderate consumption of natural juices (NJs) associated with a lower risk of depression	- Replacing SSBs and ASBs with NJs may reduce depression risk. - NJs may serve as a healthier alternative to sugary beverages. - Findings support dietary recommendations to reduce SSB and ASB intake and promote healthier beverage choices.	Chen, Y.
Depression	-	- prolonged exposure to inflammatory cytokines -> dysfunction of monoamine neurotransmitters such as NA and dopamine -> affects gut microbiome contributing to depression. Normally dietary fibre is broken down into short-chain FAs which regulate inflammation and produce γ-aminobutyric acid and serotonin -> reducing depression - lack of healthy nutrients which normally have positive impact on menta…	- higher consumption of UPFs -> 1.85 fold higher cross-sectional risk of depression in middle-aged Korean women - highest healthy diet scores -> 0.56 fold lower risk of depression	- Promote public education to increase intake of fruits, vegetables, and whole grains. - Implement policies to encourage consumption of fiber-rich foods.	Choi, J.-Y.
Depression	- HDL cholesterol - LDL cholesterol - triglycerides	- alteration of serum lipid concentrations, modified gut microbiota and host–microbiota interactions, obesity, inflammation, and insulin resistance	- higher UPF score -> more likely to have depression according to CESD-10 scale (19% vs 14.9%) - also measured lipids with higher UPF intake: total cholesterol decreased, triglycerides increased slightly	- Promote Mediterranean Diet adherence - Consider socioeconomic and lifestyle factors that may limit access to unprocessed foods in older adults.	Clayton-Chubb, D.
Depression	-	- ↓ Mesocorticolimbic volumes (amygdala, cingulate cortex, ventral putamen, dorsomedial frontal cortex) → impaired reward processing & motivation. - UPF components (nanoparticles, trans fats, BPA) → disrupt amygdala–hippocampal function. - ↓ Dorsomedial frontal cortex activity → weaker impulse control & resistance to immediate rewards. - Altered ventral putamen/amygdala connectivity → ↑ food crav…	- higher UPF consumption -> higher depressive symptoms however lost significance after adjusting for education - higher UPF -> lower volumes of ventral posterior cingulate cortex and left amygdala (significant after adjusting) - high UPF -> significant positive associated with WBC levels -> mediated association between UPF and depressive symptoms - patients with obesity showed decreased volume of…	- Further research is needed to understand the adverse effects of larger prolonged UPF consumption during late childhood and adolescence, as these are key neurodevelopmental periods coincide when the higher UPF consumption is described	Contreras-Rodriguez, O.
Depression, Eating disorders, Anxiety, ADHD	- trans fatty acids - saturated long chain fatty acids: - short chain fatty acids:	- Trans fats: Formed during hydrogenation of vegetable oils; distort brain membrane phospholipids → impair neuronal signaling. - Disrupt lipid metabolism → inflammation, endothelial dysfunction, visceral fat, insulin resistance. - In pregnancy/lactation → oxidative stress & neuroinflammation (cortex, hippocampus) in offspring → anxiety, memory issues. - Saturated fats: Activate microglia & astroc…	- higher UPF consumption with increased risk of depression, food addiction traits in longitudinal studies	- More comprehensive evidence on long-term UPF exposure is required to clarify its impact on brain development and mental health - Special attention should be given to childhood and adolescence, as these are critical neurodevelopmental windows - easy accesibility poses a significant problem for individuals with impaired executive function such as lack of inhibitory control (e..g in mental illness)	Contreras-Rodriguez, O.
Depression	-	- High UPF intake reduces brain volume (putamen, amygdala, frontal cortex) and increases inflammation (↑WBC). - CAF diets in animals cause neuroinflammation, oxidative stress, anxiety-like behaviour, neurotransmitter disruption, and BBB damage. - Depression linked to ↑CRP, ↓SCFAs (propionic, butyric acid), and gut dysbiosis (↑Escherichia, Shigella, ↓Trp, KYN, butyrate). - Oxidative stress causes …	- high UPF -> increased risk of depression and depressive symptoms across multiple cohorts (NutriNet-Santé cohort, NutriNet-Brasil cohort, SUN Project (Spain))	- implement public health strategies to minimise UPF consumption and promote minimally processed foods - advises for collaboration between policymakers, healthcare professionals, and the food industry to develop scientifically informed dietary guidelines	D.S. Freitas, R.
Depression	- lipids in general - modified into AGEs via glycation	- AGEs are proteins or lipids that are glycated and bind to receptor for advanced glycation end products (RAGE), which mediates various inflammatory pathways promoting ROS generation. Dietary AGEs are formed during prolonged high-temperature cooking such as frying, roasting or grilling causin g the Maillard reaction. - dietary AGE stimulates inflammatory response via innate immune cells -> intera…	- UPF associated with high levels of advanced glycation end-products (AGEs) -> strong association with increased risk and severity of major depressive disorder. Mild associated also found for anxiety but was not significant after adjusting cardiometabolic factors. - AGEs also mediated the mortality risk of major depression	- Low-AGE diets (e.g., Mediterranean, DASH) - Cooking modifications: avoid dry heat (frying, grilling), use moist heat (boiling, steaming) - Nutritional interventions: antioxidants (e.g., flavonoids, thiamine, pyridoxamine) - Monitoring AGE:sRAGE ratio as a biomarker	D'Cunha NM
Depression	-	- high energy density, high sugar and fat content, low satiety, additives, gut microbiota disruption, and chemical contaminants (e.g., endocrine disruptors)	- Two large cohort studies (NutriNet Santé and SUN) found that higher UPF consumption was associated with increased risk of depression/depressive symptoms - One cross-sectional study (Brazil) found higher UPF intake associated with greater odds of depressive symptoms during pregnancy	- Reduce UPF consumption at population level; adopt NOVA classification in dietary guidelines - Promote fresh or minimally processed foods as per WHO/FAO and national guidelines (e.g., Brazilian Dietary Guidelines) - Address marketing, portion size, and accessibility of UPF; regulate additives and packaging chemicals	Da Costa Louzada, M.L.
Depression	- saturated fat	- aspartame artificial sweetener was shown to inhibit the synthesis and release of neurotransmitters, dopamine, norepinephrine, and serotonin, which are important in the development of depression - macro nutritional characteristics of UPFs (rich in saturated fats and sugar, and low in dietary fiber, micronutrients, and phytochemicals) that may influence a variety of interacting pathways, includin…	- high UPF -> increased risk of depression as well as combined depression anxiety (as common mental disorders) with highly suggestive evidence	- Promote dietary patterns low in UPFs and rich in minimally processed foods (whole grains, fruits, vegetables, eggs, meat, milk). - Implement public health policies such as food labeling and price adjustments. - Encourage consumer awareness and corporate responsibility to shift toward healthier food production. - Call for large-scale cohort and intervention studies to establish safe recommended …	Dai, S.
Depression	- lipids in general	- protective effects of a diet rich in minimally processed foods may be attributed to essential micronutrients such as B vitamins, vitamin D, and zinc, which contribute to brain health and may help reduce the prevalence of depression and anxiety - antioxidants, fiber, and micronutrients in these diets improve inflammation, decrease oxidative stress, and balance the gut microbiome - there is a bid…	- higher energy and lipid intake from UPF -> more symptoms of depression - Women with depressive symptoms consumed less UMPF. Depressive symptoms accounted for 7.6% of lower UMPF (unprocessed and minimally processed food) intake - higher UMPF intake and more UMPF lipid intake -> less symptoms of depression and anxiety	- Professional dietary advice and treatment from a multidisciplinary team, including physicians, psychologists, and nutritionists	de Farias Xavier DE
Depression	-	- factors mediating the diet-depression association include: oxidative and antioxidant defense systems, brain plasticity, microbiota-gut-brain axis, mitochondrial dysfunction, tryptophankynurenine metabolism, neurogenesis, and epigenetics	- shows inverse relationship: depression -> higher consumption of UPF among women	- women represent greater global prevalence of depression and seem more susceptible to the diet-depression association -> target women in public health interventions - implement clear dietary guidelines - apply taxes on processed foods and offer financial incentives for whole foods	de Sousa, T.M.
Eating disorders		- UPF are engineered to have higher palatability with high content of calories, fat, sugar, and salt -> may lead to overeating and compulsive food consumption	- salty UPF in last 7 days significantly associated with laxative misuse/self induced in girls - sweets in the last 7 days significantly associated with laxative misuse/self induced vomiting in males and females	- suggest training school teachers to recognise early signs of EDs such as pre-occupation with body image - educational campaigns that promote healthy eating habits - mandatory education about EDs and risky behaviours	de Souza, Ana Luiza Gomes
Depression, Anxiety	-	- Systemic inflammation - Disruption of gut microbiota - Dopamine dysfunction - Insulin resistance - Oxidative stress - Toxic advanced glycation end-products	- high-quality reviews found consistent association between UPF consumption and increased risk of depression and anxiety - one review with meta-analysis of prospective studies found 22% higher risk of subsequent depression (Lane 2022)	-	Dun-Campbell, K.
Depression, Anxiety	- omega-6 PUFA	- UPFs → systemic inflammation, oxidative stress, poor nutrition → ↓ tryptophan → ↓ serotonin → depression. - High omega-6 fats in UPFs → ↑ proinflammatory eicosanoids → ↓ BDNF, impaired synaptic/cognitive function, altered neuronal membrane fluidity. - High sugar → endothelial dysfunction, inflammation, ↑ insulin → negative mood effects. - Stress/mental illness → HPA axis dysregulation → ↑ gluco…	- cross-sectional studies showed that junk food consumption increases the odds of having stress and depression - pooling of cohort studies showed junk food consumption significantly increases the odds of depression - analysis of studies relating to anxiety showed UPF consumption associated with increased anxiety symptoms	-	Ejtahed, H.-S.
Depression, Anxiety	- triglycerides - cholesterol - LDL cholesterol	- Grain-fed rats → ↓ BDNF & NT-3 in hippocampus & prefrontal cortex → depression & cognitive decline. - ↓ serotonin, dopamine, noradrenaline → supports monoamine hypothesis of depression. - ↑ MDA & ↓ GSH → oxidative stress → lipid peroxidation → ↓ membrane fluidity → altered neuronal permeability & impaired neurotransmitter binding. - Hyperglycemia → ↑ AGEs → ↑ free radicals & oxidative stress → …	- in rats: whole or refined grain diet -> anxiety-like and depressive-like behaviors manifesting as included increased immobility in the Forced Swimming Test (FST) and preference for closed arms in the Elevated Plus Maze (EPM), indicating heightened anxiety and despair	-	Elesawy, B.H.
Depression	-	- poor nutritional profile and displacement of nutritive foods - food additives, gut microflora dysbiosis and increased intestinal permeability increases inflammatory response - reduced satiety signalling due to altered physical properties and destruction of food matrix caused by ultra-processing of foods	- two prospective cohort studies (France and Spain) showed that highest quartile of UPF intake -> significantly higher risk of subsequent depression (increase in risk of 31% over 5 years and 33% over 10 years)	- Incorporating the concept of ultra-processing into dietary guidelines - Applying NOVA classification in food labeling and food procurement policies	Elizabeth, L.
Depression	- Saturated fatty acids - Trans fatty acids	- High UPF intake → poor nutrient profile (high saturated/trans fats, sugars, additives; low antioxidants/fiber -> alters gut microbiota → dysbiosis → neuroinflammation via gut-brain axis. - Increased systemic inflammation (IL-6, TNF-a, leptin) -> HPA axis activation -> increased depressive symptoms	- from the Brazilian Longitudinal Study of Adult Health, higher UPF consumption was associated with higher risk of persistent depression and incident depression over 8 years. Odds of persistent depression increased across quartiles of UPF consumption. - substituting UPF with minimally processed foods -> reduced depression incidence	- Encourage substitution of UPFs with unprocessed/minimally processed foods and culinary ingredients	Ferreira, N.V.
ADHD	- saturated fats - omega-3 fatty acids - DHA, EPA - AA (arachidonic acid)	- UPFs high in saturated fat & low in omega-3 → omega-3 (DHA, EPA, n-3 PUFAs, AA) protective in ADHD; supplementation improves symptoms. - UPFs → gut dysbiosis → neuroinflammation → disrupted gut-brain axis → impacts neurodevelopment & behavior. - High sugar → ↓ dopaminergic responses → altered mesolimbic dopamine signalling & cortical inhibition → ADHD symptoms. - Early UPF exposure (age 3–4) → …	- increased UPF intake (increase in grams, kilocalories or percentage energy intake) at 3-4 years age -> predicted hyperactivity/inattention symptoms, but not at 7-8 years	- Implement public policies aimed at reducing the consumption of ultra-processed foods (UPFs) across all age groups, especially in early childhood	Ferreira, R.C.
Eating disorders	-	- High sugar/fat/salt → ↑ palatability → enhanced reward signaling → bulimic & binge-eating tendencies. - Overlaps with food addiction → impaired control & activation of dopamine reward pathways. - Low fiber → faster eating, ↑ intake, ↓ satiety. - Artificial sweeteners may further promote overeating	- increased UPF intake -> increased risk of bulimic and binge-eating ED but no effect on anorexia nervosa	- adoption of dietary guideliens to limit UPF consumption - improve availability and affordability of whole and minimally processed foods	Figueiredo, N.
Eating disorders, Food Addiction	-	- UPF addiction involves reward-related neural dysfunction, impulsivity, and emotion dysregulation. - High-carb & added-fat UPFs trigger striatal dopamine responses similar to addictive substances; carb-fat combo has synergistic effect on reward. - Altered food matrix → faster consumption, greater bioavailability → upper intestine signals dopamine → more addictive. - Additives (artificial flavour…	- pooled prevalence of food addiction across 281 studies using YFAS was 14% in adults and 12% in children, similar to prevalence of other addiction such as alcohol and tobacco, suggesting that food addiction can be considered a real and valid addiction - food addiction forms a significant percentage of eating disorder and obese individuals (32% in people with obesity having bariatric surgery,12 a…	- recommend recognising UPF food addiction as an official diagnosis to promote research into clinical management as a substantial proportion of people are being missed in current diagnostic frameworks which only include eating disorder - potential treatments include GLP-1 agonists (seem to reduce food craving) and substance abuse drugs such as naltrexone and bupropion - regulation needed to safeg…	Gearhardt, A.N.
Food addiction	- saturated fats - trans fats	- Human brains evolved to crave calorie-dense foods → sugar & fat activate reward/motivation systems (opioid & mesolimbic dopamine pathways); hippocampus encodes high-calorie experiences more strongly. - Refined carbs → glycemic spikes & dips → insulin release & hypoglycemia → ↑ striatal reward activation → promotes overconsumption; prolonged sugar intake ↓ dopamine responsivity (animal studies).…	- validates the concept of 'food addiction' as a substance-based addiction - individuals meeting food‑addiction criteria show greater depression, impulsivity, and emotion dysregulation - neuroimaging shows similar patterns of reward dysfunction and inhibitory control deficits between food addiction and substance-use disorders; even after adjusting for BMI women with higher YFAS scores show greate…	Therapeutic recommendations: - individualised harm-reduction strategies that identify high-risk foods and contexts (e.g. eating sweets alone in an emotional state) and reducing exposure to such triggers Policy implications: - tax UPFs and sugar sweetened beverages - restrict marketing especially to children - limit accessibility such as zoning laws to reduce density of fast food stores near schoo…	Gearhardt, A.N.
Depression, Anxiety	-	- UPFs displace nutrient-dense foods with saturated/trans-fat, sodium, refined carbs and added sugar - Refined carbs, sugar, hydrogenated fats, preservatives promote neuroinflammation. - high palatability of UPFs alter dopaminergic pathways which is associated with depressive symptoms - additives such as emulsifiers may cause gut microbiota dysbiosis, triggering systemic inflammation	- higher UPF intake -> higher odds of depression - no significant association with anxiety - processed foods associated with lower odds of depression and anxiety (attributed to the fact that this included healthy foods such as cheese, canned fish, fruit and vegetables, roasted nuts)	- Reduce UPF consumption through public health strategies. - Promote diets rich in minimally processed and nutrient-dense processed foods. - Encourage further longitudinal research to confirm causality and dose–response relationships.	Ghernati, L.
Depression	- saturated fats - trans fats	- High UPF intake → increased refined sugars (such as high-fructose corn syrup) and saturated/trans fats → oxidative stress, mitochondrial dysfunction, and activation of pro-inflammatory pathways (NF-κB, mTOR, JNK, AKT) - saturated and trans fatty acids damage endoplasmic reticulum, alter cellular membranes - Low fiber and high UPF intake → gut microbiota dysbiosis → reduced SCFAs, increased lipo…	- highest quartile of UPF intake -> higher odds of having depressive symptoms in younger adults 18-35yo	-	Godos, J.
Depression		- inadequate micronutrient intake - dysregulation of systems common across both cardiometabolic and depressive disorders: HPA axis hyperactivity, chronic low-grade inflammation, leptin and insulin resistance, microbiota-gut-brain axis dysfunction and reduced BDNF - processing also impairs brains ability to gauge nutritional content of food, making UPF susceptible to overeating and also leading to…	- highest quartile of UPF intake -> higher risk of developing subsequent depression - this association was stronger for individuals with lower levels of physical activity	-	Gómez-Donoso, C.
Depression	Saturated fatty acids	- similar to lipopolysaccharides, saturated fatty acids (e.g. palmitic, lauric, stearic acid) activate TLR4 on macrophages and microglia -> phosphorylation of the Ikappa B alpha (IkBa) protein and disinhibition of NF-kB signalling -> synthesis of pro-inflammatory cytokines (IL-1β, IL-6, TNF-α, CRP - inflammatory hypothesis of depression). - SFAs can raise ratio of gram-negative gut bacteria and i…	- mechanisms identified	- emphasises whole food diet and shift from curative to preventative chronic disease management - highlights need for further studies on neuroinflammation such as advanced imaging techniques	González Olmo BM
Depression, Anxiety		- industrial additives for preservation, flavouring and coloring modify the neuronal mitochondrial function by various metabolic pathways, leading to inflammatory processes and neurotransmitter deficiencies - UPFs also linked to central nervous system demyelination	- higher UPF consumption in adolescents -> higher odds of CMD (anxiety and depressive disorders) - highest quartile showed 20% greater association	- emphasises importance of school environment as having significant impact on health -> need to promote healthy eating habits in school and curb profit-driven marketing	Gratao, LHA
Depression	- omega-3	- previously reported associations between MC4R (melanocortin) gene, CRY1 (circadian regulation) gene, Cav_1 with depression - the synergistic association between genetic predisposition and UPF intake may be attributed to displacement of antioxidants from fruit/veg which are normally protective. Also, folate deficiency which can impair serotonin synthesis and CNS function. - omega-3 in fish appea…	- study found higher UPF intake -> increased odds of depression and anxiety however association was NOT significant (p=0.052, p=0.05 respectively) - higher UPF intake -> higher DASS-21 scores (measure of general mental health encompassing depression, anxiety and stress) as compared to median - significant interaction between UPF intake + genetic risk score (based on MC4R, CAV1, CRY1 polymorphisms…	-	Hajmir, M.M.
Anxiety	-	- food additives such as aspartame, polysorbate 80 (P80) and carboxymethyl cellulose (CMC) shown to cause anxiety-like behaviour in rats - bidirectional relationship where a cycle forms with UPF intake contributing to anxiety, which motivates more UPF intake	- university students who consumed fewer types of UPF had lower odds of anxiety	- health education prioritised especially about UPFs and healthy diet	He, P.
Depression	-	- food additives and artificial sweeteners can lead to changes associated with poor mental health: impaired glucose tolerance, increased inflammatory mediators, oxidative stress, neuroinflammation, neuronal mitrochondrial dysfunction, alteration in tryptophan metabolism, altered HPA axis, changes in local expression of neurotrophic growth factors	- highest level of UPF intake -> higher odds of having mild depression (OR 1.81), more anxious days, more mentally unhealthy days	-	Hecht, E.M.
Depression	-	Discusses mechanisms related to other NCDs that may overlap with mental disorder: - energy density -> overfeeding -> metabolic dysfunction - rapid gastric emptying of refined cards alters gut-brain signalling via GLP-1, GIP, CCK which alters satiety and appetite regulation - refined carbohydrates accelerate endothelial dysfunction and promote oxidative stress via formation of AGEs - disruption of…	- cite NutriNet-Sante cohort which showed increased UPF -> 21% increased risk of incident depressive symptoms - cites SUN cohort which shows highest quartile of UPF intake -> 33% increased risk of developing depression	- encourages Mediterranean diet, DASH diet - emphasises need for research into food additives, texture and food matrix integrity - suggests implementation of policies: banning or reduction of specific substances or processign methods, improved food labelling, improved availability and affordability of minimally processed foods	Henney, A.E.
Depression, Anxiety	-	- nutritional inadequacy (high in energy, saturated fats, salt, and free sugars, while being lower in several micronutrients and fiber) - UPFs can induce metabolic endotoxemia, increase inflammatory cytokines, and impair endothelial function - alter neurotransmission by changing the availability and activity of dopamine, serotonin, and glutamate - may alter reward pathways and reduce levels of do…	- increasing UPF intake significantly worsens mental health (measured in general using SF-36 scale which covers symptoms of depression and anxiety) - detrimental effect of UPF dependent on amount, i.e. highest level was worse than second level	-	Hosseininasab, D.
Food addiction	- FFAs - saturated fats	- Overeating → obesity; food addiction and obesity often co-exist. - Obesity → lipoinflammation: WAT expansion → ↑ pro-inflammatory cytokines (MCP-1, TNF-α, IL-6, IL-1β) & M1 macrophage recruitment. - WAT releases FFAs → lipotoxicity → ectopic lipid accumulation (ceramides, diacylglycerols). - Cytokines cross BBB → neuroinflammation in mesolimbic reward circuits. - Saturated fats activate TLR4 → …	- high fat diets in animal studies show increase in inflammatory cytokines IL-6 and TNF-α in reward circuit, and altered dopamine and opioid signalling, promoting addiction-like behaviours. - human studies show that short-term exposure to high-fat/high-sugar increase inflammatory cytokines and enhance mesolimbic reward activity without weight gain, suggesting that UPFs have a direct effect on rew…	- support further research into food addiction as a valid addiction model	Huerta-Canseco, C.
Depression Autism	- triglycerides - phospholipid	- Ether phospholipids (e.g., PC(O-34:3)) act as endogenous antioxidants. Lower levels of these lipids in patients suggest reduced antioxidant defense, leading to more oxidative stress. -> induce inflammation e.g. activation of inflammasome and release of proinflammatory cytokines -> neuroinflammation -Elevated triglycerides (TG(50:1), TG(16:0/18:0/18:1)) may reflect metabolic comorbidities (e.g.,…	- significant alterations in plasma lipid profiles in patients (with serious mental disorders) versus controls including elevated triglycerides, decreased ether phospholipid -> correlated significantly with inflammatory mediators	-	Hylén,Ulrika
Eating disorders, Food Addiction	-	- reward system dysregulation: UPFs cause repeated dopamine release leading to tolerance of reward systems over time, hence reinforcing bingeing behaviours - UPFs may amplify brain stress circuitry in such a way that continued intake becomes obligatory to prevent the development of negative emotional states via negative reinforcement - excessive UPF consumption alters the brain circuits implicate…	- Loss of Control Binge Eating (LCBE) is the hallmark of binge-type eating disorders (BED, bulimia nervosa, anorexia binge-purge type), within which UPFs are highly implicated because binge episodes almost exclusively involve UPFs - neurobiological studies show that individuals with LCBE show hyperactive reward systems, stress reactivity and cognitive impairment mirroring substance use disorders …	- Apply harm reduction and/or abstinence protocols for ultra-processed foods (UPFs) in treating binge-type eating disorders, as is commonly practiced in substance use disorder. - suggests changing the 'all foods fit' approach to ED recovery to exclude or significantly reduce UPFs	Ifland, J.
Anxiety	Triglyceride (as a marker for metabolic dysfunction contributing to systemic inflammation)	- neurotransmitter dysregulation: CAF diet reduced dopamine and serotonin in the prefrontal cortex, impairing reward and mood regulation; COMT enzyme expression increased, accelerating dopamine degradation - gut dysbiosis -> reduced SCFA production -> increased gut permeability -> elevated LPS and systemic inflammation activated neuroinflammatory pathways, increasing IL-6 in the brain and comprom…	- cafeteria diet (CAF) rich in ultra-processed foods caused significant metabolic and neurological changes in aged rats, including: increased IL-6 expression in the prefrontal cortex and reduced blood-brain barrier integrity (lower CLDN5 protein), altered neurotransmitter levels: decreased dopamine and serotonin, reduced glutamate, Increased anxiety-like behaviors in open field and elevated plus …	- promotes calorie restriction as a promising strategy to mitigate anxiety symptoms in rats on CAF diet -> potential translational implications for humans on high UPF diet	Jantsch J
		- aspartame exposure changed glutamate–GABA signalling and gene expression in the amygdala (a key anxiety/fear centre), producing anxiety-like phenotypes — effects that persisted into subsequent generations descended from exposed males. That paper links behavioural output to changes in excitatory/inhibitory balance and amygdala gene regulation	- aspartame results in anxiety-like behavior in mice		Jones, Sara K
Food addiction	- saturated fat - trans fat (both correlated with FA)	- high fat concentrations initially increase dopamine levels in reward circuits -> promotes UPF-seeking behaviour. However chronic high lipid concentrations -> reduction in dopamine release in nucleus accumbens -> tolerance - high sucrose also decreased density of dopamine receptors in reward regions -> also contributing to development of tolerance	- children and adolescents with FA consumed significantly higher amount of UPFs leading to higher overall energy intake	- not explicitly mentioned but emphasised need for interventions early in life and changing the obesogenic environment	Jurema Santos, G.C.
Depression	-	- displacement of nutrients - hypercaloric and less satiating leading to excessive energy intake, potentially mediated through lower levels of appetite suppressing hormones (e.g. peptide YY) - destruction of the food matrix alters bioavailability and gut microbiome - additives may promote inflammation and cause metabolic dysregulation	- quotes results from nutrinet sante France and SUN Spanish cohort studies (no new findings)	-	Juul, F.
Depression	-	Highly caffeinated foods causes anxiety, nervousness which stimulates emotions. Short term relief from fatigue followed by long term emotional decline Possible association with SES	- Energy drinks were associated with depression, increased frequency had higher association with depression		Kim, Hun
Depression	- omega-3 PUFAs (EPA and DHA)	- bidirectional relationship between excessive energy intkae and depression - UPF intake causes systemic inflammation with increased levels of inflammatory cytokines (IL-6, TNF-α, interferon β, and complement C5) in the CSF-> neuroinflammation -> decreased production of monoamine neurotransmitters such as dopamine - overactivation of HPA axis - dysfunction of BDNF - EPA and DHA (omega-3 PUFAs) fr…	- high UPF consumption -> increased risk of depression	- Limit UPF intake and promote traditional diets (e.g. Mediterranean, Japanese). - Encourage intake of fish, vegetables, whole grains, and fiber. - Supplement Ω3 PUFAs, vitamins (D, folate), and minerals (iron, zinc) if deficient - avoid using antidepressants that cause weight gain	Kunugi, H.
ADHD	-	- sugary beverages may affect brain development at certain stages in utero, changes in dopaminergic system	Sweetened carbonated beverage consumption daily in pregnancy has a weak increase in ADHD symptom score		Kvalvik, Liv Grimstvedt
Food addiction	-	- neuroimaging shows individuals with UPF addiction exhibit similar neural responses as addiction - greater anticipatory reward, reduced consummatory reward, enhanced functional connectivity across reward processing regions - chronic UPF intake associated with disrupted dopaminergic signlaling and dysregulated hunger/satiety hormones	- global prevalence of UPF addiction estimated at 14% of adults and 15% of youths (from two systematic reviews across 36 countries) - individuals with obesity seem to be at higher risk for UPF addiction, with prevalence estimated at 28% of adults and 19% of youths with obesity	- consider harm-reduction approach to overcoming UPF food addiction - develop resources for clinicians such as interviews for assessing and diagnosing UPF addiction	LaFata, E.M.
Food addiction, Eating disorder	-	-	- great overlap between SUDs and BN/BED, including reward dysfunction, emotion dysregulation, and impulsivity - dominance of UPF in diet similar to addiction epidemic leading to increases in BED, obesity and cardiometabolic diseases	- suggests that education and treatment alone are insufficient to overcome UPF addiction -> need policy initiatives such as increased taxation and limitations on product availability - emphasis on protecting youth, e.g. through restricting marketing	Lafata, E.M.
Depression	-	-	- cites Adjibade et al. (2019) NutriNet-Sante cohort and Gómez-Donoso et al. (2019) SUN project -> higher UPF intake significantly associated with increased risk of depression -> pooled hazard ratio 1.22 means 22% higher risk	- recommends research in form of longitudinal studies, and need for predefined cut off ranges for UPF consumption rather than 'quartiles' to homogenise data across countries	Lane, M.M.
Depression, Anxiety	-	- High intake of artificial sweeteners (aspartame, saccharin) and MSG → dysregulate dopamine, norepinephrine, and serotonin → mood disorder risk. - Titanium dioxide → ↑ IL-6 in plasma & cortex → neuroinflammation; may damage dopaminergic neurons (rats). - Childhood BPA exposure → endocrine disruption → increased anxiety & depression later in life. - Chronic stress ↔ mood disorders → HPA axis dysr…	- higher UPF intake -> increased cross-sectional odds of depressive and anxiety symptoms, both when assessed together (combined as CMD) and separately - also increased risk of subsequent depression (from prospective metaanalysis)	- more prospective research required to determine directionality - use of observational studies carries risk of residual confounders; however interventional studies may be difficult to ethically justify - recommends addressing UPF consumption in new dietary guidelines - supports Mediterranean and other anti-inflammatory diets	Lane, M.M.
Depression, Anxiety	-	- nutrient displacement (supported by results that participants with higher UPF intake on average had lower intakes of protein, fibre, fuits and vegetables) - AGEs and artificial additives (carboxymethylcellulose, polysorbate-80, saccharin, sucralose) may contribute to gut and metabolic disease -> linked to mental disorder - mono‑sodium glutamate (a salt form of nonessential glutamic acid), and t…	- higher UPF intake ->22% increased risk of subsequent psychological distress (meaasured using K10 as a marker of anxiety/depression)	-	Lane, M.M.
Depression	-	- disrupted food matrix leads to rapid absorption of sugars such as fructose which stimulate the brains dopaminergic reward system, potentially contributing to overconsumption and mood dysregulation	- convincing hgih grade evidence that greater SSB consumption -> 31% higher risk of depression (drawn from Hu 2019 metaanalysis)	- recommends limiting sugar intake to ideally less than 5% of daily energy consumption - incorporate avoidance of SSBs into national dietary guidelines and policies or implement sweetened beverage taxation, or warning labels on packaging	Lane, M.M.
Food addiction	-	- high fructose corn syrup can cause gut disbiosis, glucose tolerance, lipid neogenesis and oxidative stress -> dysregulation of key satiety hormones (leptin, ghrelin, insulin) and impaired signalling to arcuate nucleus of the hypothalamus. Repeated consumption can blunt satiety signals. - UPFs cause dependence similar to what is observed with addictive substances	-	-	Laurent, J.
Depression	-	- possible reverse causality despite prospective design: development of depression may have contributed to increased UPF intake as low mood -> type 3 serotonin receptors (5-HT3), which are present in all mesolimbic circuits, induce food consumption not only in response to hunger but also to the palatable and rewarding properties of the food - neuroinflammation: elevated TNF, an inflammatory and n…	- highest quartile of UPF consumption -> higher risk of developing incident depression after folllow-up (82% increase)	- prospective longitudinal study still cannot exclude possibility of bidirectional causality	Leal, A.C.G
Depression, Anxiety	-	micro-nutrient deficiency that affect brain health, anti-inflam diet, modulation of gut-microbiome axis	Increased processed meat intake per serve aRR 1.02 (1.00-1.05), and sodium with higher anxiety risk fruits, veg, nuts, seed are protective UPF had no significant RR after adjustment Increased processed meat aRR 1.11 (1.06-1.16) and sodium increased depression risk	Processed meat increased depression and anxiety risk	Lee, Megan F
Depression	-	deficiency in micronutrients due to absence of whole foods, also gut microbiota imbalance pro-inflammation by UPF	higher UPF intake and depression for females **		Lee, Sunghee
Depression, Anxiety	-	Possibly higher SSB drunk by boys -> more results Individuals consume more sugary food, to stress and negative emotions --> mental disorders are more likely to drink SSB	Sugar sweetened beverages >=1/day positively associated with depressive symptoms OR 2.28 (1.3-4.01), even stronger association for males specifically Or 3.42 (1.47-7.92) social anxiety association not statistically significant Higher boder composition increased depression risk for boys who drank sugar beverages >=1/day	Suggest labels and education programs against SSB	Liu, J.
Depression, Anxiety	ceramide, sphingomyelin	- TIOO → alters microglial differentiation & inflammatory factor levels → astrocyte activation → disrupted glutamate circulation. - M1 microglia ↑ IL-1β, IL-6, TNF-α, NOS2 → pro-inflammatory response. - M2 microglia ↓ IL-4, IL-10 → reduced neuroprotection. - Astrocytes → ↑ proliferation, GFAP precipitation → astrocyte damage. - ↓ BDNF secretion & ↓ glutamate receptor function → disrupted glutamat…	TiO₂-treated mice exhibited depression- and anxiety-like behaviours, including reduced food intake and increased activity in the elevated plus maze. These mice also showed abnormal microglial function, with altered differentiation and inflammatory factor release. Levels of ceramide and sphingomyelin were different compared to controls, and GLT1 expression was decreased, resulting in impaired glut…	Long term intake of thermal oxidised oil leads to anxiety and an inclination towards depression in mice	Lu, Meishan
Eating disorders	-	Brain reward response to highly palatable food e.g. through flavour enhancers sugar may affect dopamin and serotonin release cause mood alteration and pleasure	sweet foods assoicated with loss of control eating (LOCE) and overeating salty/fried food and pizza/fast food with higher LOCE and overeating sweetened beverages was linked to higher overeating	Salty, fried foods associated with loss of control and overeating	Luo, Yue
Food addiction	-		Food addiction mediated by: salt , fat, sugar, caffeine Fructose chronically can inhibit leptin function disinhibit grehlin, fostering overconsumption --> sugar can activate the reward circuit, but chronic fructose exposure downregulates dopamine receptors thus requiring more stimulus and more consumption --> addiction	Gives insight in social, and economic viewpoints and impacts	Lustig, Robert H.
Depression Anxiety, ADHD, Autism	-	- UPFs → ↑ body fat & low-grade inflammation due to low antioxidants, anti-inflammatory compounds, prebiotics, fermentable fibre, and poor nutritional density. - Plastic packaging & additives → ↑ inflammatory biomarkers (CRP, IL-6, IL-10). - Microglial activation by LPS, IFN-γ, β-amyloid, α-synuclein → neuroinflammation, ROS, nitric oxide → neurotoxicity. - UPFs affect amygdala–hippocampal comple…	UPF increased depression and anxiety risk	-	Lutz, Mariane
Depression	-	Impacts on neurochemistry and neuroinflammation	Daily UPF consumption associated with higher depression score	Depression associated with poorer sleep	Maltos-Gómez, Fernanda
Depression, Anxiety	-	- Gut dysbiosis → ↓ BDNF synthesis → reduced synaptic plasticity → ↑ depression risk and ↓ responsiveness of glutamate/excitatory neurons. - Chemicals in plastic may further increase depression risk. - Neuroinflammation contributes to these effects.	UPF increased depression risk RR 1.28 (1.19-1.38), anxiety not signficant Increase in 10% UPF consumption, 11% higher risk of depression, positive linear association ***	UPF vs depression supported with dose dependent delationship	Mazloomi, Seyadeh Narges
Depression, Anxiety	-	- High-fat diets → ↑ BBB permeability, ↑ pro-inflammatory cytokines, ↓ antioxidant capacity → ↑ risk of depression and anxiety.	High fat diet and fructose worsens lipid profiles in mice	mechanisms provided for depression, anxiety	Medina-Reyes, Estefany I
Depression, Anxiety	-	- Highly palatable foods, reward from UPF	UPF consumption 1.45 (1.06-1.92) more likely to experience anxiety UPF consumption 1.31(1.08-1.60) for depression symptoms	Suggests more education for pregnant women	Meller, Fernanda Oliveira
Depression	-	- Chronic inflammation related to UPF ingredients	High UPF >4 servings/day --> increased risk of depression ** Still significant for females in sub group analysis, and with higher BMI >30	-	Mengist, B.
Depression, Anxiety	-	- lack of anti-inflammatory properties e.g. fibre, polyphenols, omega 3 fatty acid, vitamins and minerals	Salty snacks, and sweet snacks most consumed UPF, followed by margarine, soft drink, meat products specific mental illness not identified by "feeling sad" and "feeling life is not worth living" is most strongly assoicated with UPF consumption in boys. Nearly all mental health symptoms were signficantly associated in girls		Mesas, Arthur Eumann
Anxiety	-	- Anorexigenic brain circuits may be particularly sensitive to emulsifiers during pregnancy. - Emulsifiers can affect the development of hypothalamic neurocircuits in early life. - Maternal consumption of emulsifiers → gut dysbiosis in offspring → predisposition to colitis and potential psychological effects.	Maternal emulsifiers induce neuropsychological deficits in offspring Males were more sensitive to neuropsychological disruption	Better nutritional advice required in gestation	Milà-Guasch, Maria
			Maternal UPF consumption associated with mental disorders		Morales-Suarez-Varela, Maria
Eating disorders		- UPF have a narrow ingredient range which allows those wirth restrictive food intake disorder to adhere to uniform processed foods allowing them to persevere	PUFA, nutrients in utero are necessary to support synaptic transmission Maternal consumption leading to foetal BBB compromised by UPF activity Western diet could be related to a smaller hippocampal volum, whcich is responsible for assessing food taste, flavour etc	-	Mottis, Gaia
Anxiety	-	- DHA/EPA effects could be by inhibiting the activation of phospholipase A2 which goes on to form pro=inflammatory products	DHA/EPA revereses the consequence of obesity in brain CAF diet (processed) increased triglyceride levels In liver: TNF-a were increased following CAF, but was reversed by DHA/EPA, IL6 was unaffected following CAF CAF increased anxiety in mice, which was reduced following DHA/EPA administration	Inflammation caused by processed foods can be reversible with anti-inflammatory administration	Neto, Joao
Depression, Anxiety	-	-	UPF (5-7/7) vs Depression**, UPF (5-7/7) vs Anxiety **	Benefits of healthy, and detriments of UPF identified	Oliveira, Isabela Fernanda Rodrigues de
ADHD, Autism	-	- HPA axis dysregulation - neurotoxicity	UPF vs ADHD: 1.06**(1.03-1.09) UPF vs Autism 1.10** (1.06-1.14)	-	Osman, Bridie
Depression	-	-	Incr UPF dose vs Depression**, UPF vs Depression** OR: 1.01 (1.00-1.01), relationship maintained in multivariable logistic regression	-	Ozojide, Kingsley O
Depression, Food addiction, Anxiety	-	- Withdrawal → ↓ dopamine in nucleus accumbens. - Animal studies show ↑ corticotropin-releasing factor → heightened stress response.	Tolerance animal studies: frequent UPF intake lead to downregulation of D2 receptors, will risk aversive consequences for more UPF, tolerance was built human studies: similar findings e.g. frequent ice cream consumption had less reward from milkshake. Lower striatal responses from SSB after prolonged consumption - tolerance to fats and salts, gastric capacity also observed Withdrawal animal studi…	Evidence for UPF as a food addiction	Parnarouskis, Lindsey
ADHD	-	-	High sugar, carbs, nutrient deficiencies are related to increased ADHD symptoms	-	Peper, Erik
Food addiction, Eating disorder		- UPF alter satiety and allow for overconsumption	UPF consumption signficantly associated with eating disorders and food addiction dose dependent response found	-	Pereira, Thamíris
Depression, Anxiety	-	-	MSG (via glutamate) a component in UPF may be an excitatory neurotoxin, and affect nervous sytem function for depression, anxiety in animal studies	-	Prescott, Susan L
Food addiction, Eating disorder	-	-	Additives in UPF that improve flavour and texture can stimulate dopamine similar to substance use --> evoke food craving and trigger binge episodes	-	Rezazadegan, Mahsa
Depression, Anxiety	-	-	No signficant association for UPF vs depression or anxiety, minimally processed foods can be protective	Consumption of healthier foods had reduced risk	Ribeiro José, M.E
Depression	-	-	- Increasing dose of UPF --> increased risk of depression (using strict and broad depression definition). UPF components vs Depression identified: artifical sweeteners and beverages had high significant OR - reducing UPF intake by at least 3 servings/day lowered depression risk	UPF increases depression risk	Samuthpongtorn, Chatpol
Depression	-	-	Fried foods not associated w/ depression	UPF is not associated with depression risk	Sangouni, Abbas Ali
Depression, Anxiety	-	-	- Fast food, fried foods associated with increased depression risk - Fast food, fried foods no risk for anxiety - Sweetened drinks, can increase risk of depression and anxiety	-	Sangsefidi, Zoreh Sadat
Food addiction, Eating disorder	-	- Dopamine downregulation - Increases in glucose and insulin levels which can contribute to overeating	UPF associated with reward regions similar to drugs	-	Schulte, Erica M
Depression	- omega-6 - omega-3 (EPA and DHA)	- Western diet (processed meats, sugary drinks, take-away foods, snacks) → proinflammatory; high omega-6/omega-3 ratio → ↑ pro-inflammatory eicosanoids, ↓ BDNF, ↓ membrane fluidity → impaired neuronal signaling. - Omega-3 normally protective: DHA abundant in brain → ↓ proinflammatory cytokines, ↑ BDNF; EPA → anti-inflammatory via ↓ TNF-α, IL-6, IL-1β through NF-κB inhibition. - Magnesium and zinc…	- western dietary pattern high in UPFs positively associated with depressive symptoms	-	Shakya
Food Addiction	-	refers to a paper on UPF having high GI which leads to triggering addictive processes	- consumption of UPF (hamburger/ sausages, instant noodles, packaged snacks, salty cookies, sandwich cookies) are significantly associated ** with food addiction	UPF increases FA risk, minimally processed food reduces Considers if FA is related specifically to UPF	Silva Junior, Andre Eduardo da
	-	-	UPF associated with common mental disorders** (mental disorder not specified), tertile 2 aOR 1.22 (1.11-1.33) and tertile 3 aOR 1.68 (1.51-1.87)	Notes potential bidirectional relationship between CMD and UPF	Silva, Sara Araujo
	-	-	- unhealthy eating pattern had a 9% higher prevalence of CMD, signficant association unhealthy pattern vs CMD*	-	Simplicio, Ana P. de Melo
Depression, Anxiety	-	Proinflammatory markers highly palatable foods increase food anticipation, and binge eating type behaviour and loss of self control	Servings, energy and weight proportion with dose significantly associated w depression, and anxiety (individually)	-	Sun, Mengtong
Depression	-	Proposed metabolic dysfunction through inflammation, emulsfiers	Variation between papers in the relation between sugar sweetened beverages and depression, majority found associations between UPF and depression	-	Tian, Ying-Rui
Food addiction, Eating disorder	-	However, leptin and grehlin levels were not significantly altered Involvement of the reward centres is proposed, visual stimuli of UPF and association with increased energy and increase intake UPF have faster transit times, meaning mechanisms to signal satiety and stomach stretching are slower causing overeating	UPF is associated with increased eating rate, and increased energy intake	Recommend against UPF consumption in food addiction, eating disorder	Ulug, Elif
	-	Chronic low grade inflammation Oxidative stress, processed diet may have minimal antioxidants BDNF is necessary for neuronal survival and plasticity	Considers bipolar disorder (not in scope of this study) Soft drinks associated with elevated CRP	-	van Zonneveld, Sophie M
Autism	-	-	Western diet (processed meat, refined grains) in pregnancy were not associated with an autism diagnosis	-	Vecchione, Rachel
Eating disorder	-	- UPFs → altered reward processing/signaling in orbitofrontal cortex & inferior frontal gyrus. - High salt, saturated fat, sugar → altered gustatory systems. - UPFs → impaired emotional regulation. - Low/no-calorie sweeteners → ↓ satiation → ↑ overeating. - Modified texture → faster eating → ↑ overconsumption. - Additive-rich UPFs → neuroinflammation → altered dopamine & serotonin transmission → …	UPF is associated with binge-eating disorders (BED) Those with BED consume a larger proportion of UPF in their diet	Mechanisms provided for UPF relation to binge eating	Via, Esther
Depression, Anxiety	Glycerolipids 61 lyso-phosphataidycholines (LPC) phosphatidylcholines (PC) arachidonic acid	- Acrylamide exposure causes anxiety- and depression-like behaviour via disrupted cerebral lipid metabolism and neuroinflammation. - Chronic exposure damages the blood–brain barrier and activates inflammatory and immune responses. - Lipid markers (LPC, PC) indicate inflammatory storms in the brain (seen in zebrafish). - Alters PPARγ and JAK-STAT signalling, lipid transport, amino acid, linoleic a…	UPF significantly associated w depression and anxiety (individually) Higher risks were observed for males, and younger age (<60) for depression and anxiety These were independent of other diseases,	Fried food and fried potato consumption considered for humans	Wang, Anli
Depression, Anxiety	-	- Shortening, and nNOS (neuroal nitric oxide synthase) increase related depression excess NO can causes excess signalling, reactive nitrogen species and cell toxicity	Intervention: shortening (partial hydrogenatrion of palm oil widely used in fast food) 9 weeks: reduced short term spatial working memory, anxiety like behaviour, obesity with cognitive impairment, mood disorder 12 weeks: depression like behaviour + elevated nNOS protein expression in hippocampus + prefrontal lobe nNOS inhibition improved depression-like behaviour	Depression in obese mice	Wang, Ping
Depression, Anxiety	-	- UPF have a faster energy intake rate which can affect satiety	UPF vs depression, and anxiety associated with higher risks	-	Wang, Ziyi
Depression ADHD	-	- Artificial sweeteners promote purinergic transmission (not glutaminergic) which is associated with depression - Gene/environment interaction with the AFC and benozate can be related to the behaviour. AFCs may trigger histamine release which can affect the CNS, sleep and behaviour	UPF linked to depression Artificial food colourants (AFCs) and benzoate preservatives may affect those with conduct disorders e.g. ADHD	AFCs and benzoate preservatives should not be used in children	Warner, John
	-	-	No association between consumption of UPF and common mental disorder	-	Werneck, Andre
Depression	-	- UPF have worse nutrient profile, added sugar worsens glycemic index causes peaks in blood glucose levels. Compensatory responses could be secretion of cortisol, adrenaline which are associated with lower mood - Inflammation is associated with depression	each 10% increased in dietary share of UPF was associated with a 10% increase depression symptom risk UPF vs depression HR 1.32 (1.19-1.46)	-	Werneck, Andre
Food Addiction		- Processed foods facilitate addictive intake patterns similar to substance addiction corn syrup, thickeners, glazing agens intensify flavours and optimise textural properties to be highly palatable	Increasing proportion of UPF related to FA, % increase in UPF and % reduction in minimally processed foods significantly associated with reduced FA symptoms	Consider food addictions like substance addiction due to high palatability of foods	Whatnall, Megan
Food Addiction, Eating disorder, PTSD	-	- UPF can be a form of "addiction transfer" and coping mechanism	Statistically significant correlation of UPF vs PTSD, FA, ED (individually) Interrelation between PTSD, FA and ED present UPF was a predictor of FA	Adverse childhood events can be a predictor of UPF intake which can lead to future mental health problems	Wiss, David
Depression, Food addiction, Eating disorder, Anxiety	-	- ManyUPFs → nutrient deficiencies, oxidative stress, BBB disruption, endocrine dysregulation, impaired brain integrity, ↓ BDNF, altered serotonin & dopamine transmission → depression risk. - ↓ Leptin from UPF consumption → hedonic eating, dopamine sensitization, altered reward systems. - High UPF availability → cue-induced cravings.	High UPF consumption is associated with depression and anxiety Increasing minimally processed food intake was protective UPF consumption increased caloric intake by 500kcal/day and participants gained weight on it UPF may be a precursor to binge eating in children	Consider the role of UPF in eating disorders and binge eating	Wiss, David
Depression	-	- Sugar → ↓ BDNF → impaired neurogenesis & hippocampal atrophy → ↑ depression risk. - ↑ CRP & IL-6 → proinflammation → altered neurotransmitters affecting mood.	Chinese cohort: Quartile 4 significant HR 1.2 for animal food, and 1.22 for sugar rich pattern against depressive symptoms tradiotional dietary pattern was protective of depression UK cohort: UPF vs depression significant 1.39 HR	Consider healthy traditional diets to prevent mental illness UPF vs depression supported	Wu, Hanzhang
Depression, Anxiety	-	- High fructose corn syrup → ↑ metabolism, hypertriglyceridemia, insulin resistance, blood glucose fluctuations, and oxidative stress.	<60 yrs old: sugar sweetened beverage, and artifically sweetened beverage were assoicated with higher risk depression disorder coffee, fruit veg juice protective nil anxiety associations	Age specific sugar sweetened beverage vs depression supported no signficant beverages for anxiety	Xie, Jiali
Depression, Anxiety	-	-	UPF vs mental psychological disorder found (mental illness not specified	UPF vs mental illness supported	Xue, Xinyue
Depression	-	- Proinflammatory signals → activate innate immune system → low-grade inflammation → impaired neuronal function & synaptic plasticity → mental disorders. - ↑ CRP, IL-6, IL-17, oxidative stress markers; ↓ BDNF. - Antioxidants & anti-inflammatories → modulate gut microbiota → reduce depression risk.	Inflammatory food pattern (signficant) and processed foods pattern associated with depression Healthier diets (vegetable-fruits, animal foods) reduce risks	UPF vs depression supported	Yan, Jing
ADHD	-	- Sugar → ↑ blood glucose → short-term energy boost → increased excitement & impulsiveness. - Sugar-rich foods → activate reward system; ADHD is linked to reward system dysfunction.	Processed food-sweets (fried food, processed meat, sugared beverages, candy) positively associated with ADHD OR: 1.451 (1.041-2.085), Tertile 3 had higher OR 2.646 (1.213-5.933) Desire to drink eating behaviour positively correlated with ADHD	Processed food vs ADHD supported	Yan, Wu
Depression Anxiety	-	-	UPF vs depression and anxiety (individually) supported even after multivariable analysis	UPF vs depression and anxiety (individually) supported	Yang, Bin-Wei
Autism	Lipioic acid	- Neuroinflammation, microglia overactivation and synpatic dysfunction are linked to autism - LA suppresses inflammatory responses and possibly but gut microbiopta change, and increase short chain fatty acids and serum amino acids	Acrylamide (ACR) treated rats: elevated neurotoxicity (reversible by alpha-lopoic acid (LA) admin) LA improved ACR induced cognitive impairment and autisim like behaviour LA restored synpatic plasticity in ACR mice neurons, inhihited microglial activation and inflammation LA can regulate gut microbiota and gut barrier function	Acrylamide is a mediator of neuroinflammation and damage in the brain Lipoic acid may be a suitable alleviator of ACR effects	Ye, Jin
Depression, Anxiety	-	- Gut-brain axis, the gut producting signaling molecules, and neurotransmitters may contribute to depression and anxiety	Pro-inflammatory dietary pattern may increase risk of depression or anxiety	-	Yu, Xiaoping
Depression, Anxiety	-	- Processing → novel food matrices & bio-incompatible compounds (e.g., advanced glycation end-products) → neurotoxicity & proinflammation. - HPA axis dysregulation & endocrine imbalance → insulin resistance & leptin dysfunction.	high UPF intake led to increased risk of depression and anxiety disorder (individually) and mental health symptoms	UPF vs depression, anxiety supported	Yuan, Shenghao
Depression, Anxiety	-	- Western diet → high-temperature processing → Maillard reaction → advanced glycation end-products, heterocyclic amines, acrylamide → ↑ reactive oxygen species & inflammation.	Western diet or red meat or refined grains or sugar sweetened beverages vs anxiety - no significant association Western diet vs depression and depressive symptoms- significant association Fast foods and depressive symptoms or depression - significant association red meat, Sugar sweetened beverages vs depression or depressive symptoms no association Refined grains vs depression signficant associat…	Advise against the western diet pattern for risk of depression	Zhang, Huang
Depression, Anxiety	-	- Acrylamide - Polycyclic aromatic hydrocarbons (PAHs) known for their neurotoxicity in processed foods	smoked food (long term high consumption) vs depression Or 2.01 (1.33-3.03) fried food (Recent moderate consumption frequency with occasional high frequency in the early stage) vs anxiety OR 1.91 (1.12-3.25) Food with more additives (long term high consumption frequency) vs anxiety and depression was significant	Processed foods vs depression, anxiety supported	Zhang, Qin
Depression	-	- UPFs → lower diet quality → ↑ risk of depression. - Food additives & artificial sweeteners → may ↑ beta-theta brain wave ratio → associated with negative emotions.	US cohort: UPF quartile 4 significant OR 1.34 (1.00-1.78) for depressive symptoms	UPF vs depression supported	Zheng, Liwen
ADHD, Autism			Referred to Kvalvik 2022 for SSB and ADHD		Zupo, Roberta
